# Supplementary material for: Authentication of Edible Insects’ Powders by the Combination of DART-HRMS Signatures: The First Application of Ambient Mass Spectrometry to Screening of Novel Food
Source: Foods. 2022 Jul 29;11(15):2264. doi: 10.3390/foods11152264 (PMC9368114; doi:10.3390/foods11152264)
Supplement: Supplementary file 1 [file foods-11-02264-s001.zip]

Archive with 1 entries (1 files):
- foods-1815032-supplementary.pdf
